# Supplementary material for: Expression of Emotional Arousal in Two Different Piglet Call Types
Source: PLoS One. 2015 Aug 14;10(8):e0135414. doi: 10.1371/journal.pone.0135414 (PMC4537126; doi:10.1371/journal.pone.0135414)
Supplement: S1 File — (CSV) [file pone.0135414.s001.csv]

pigletid	sow	testorder	pigletsex	pigletweight	calltype	arousal	duration(s)	rms(dBA)	q50(Hz)	hnrpraat
s02_p04	s02	4	m	2325	scream	MAXIMUM	0.378	73.86	5620	6.689
s02_p04	s02	4	m	2325	scream	MEDIUM	0.312	76.8	6370	4.636
s02_p04	s02	4	m	2325	scream	LOW	0.624	70.15	6650	-0.046
s02_p04	s02	4	m	2325	grunt	MAXIMUM	0.501	72.64	3890	2.755
s02_p04	s02	4	m	2325	grunt	MEDIUM	0.085	71.91	930	0.229
s02_p04	s02	4	m	2325	grunt	LOW	0.365	73.37	600	2.617
s02_p05	s02	5	f	1766	scream	MAXIMUM	0.968	78.75	4170	6.874
s02_p05	s02	5	f	1766	scream	MEDIUM	0.285	74.12	5950	-0.679
s02_p05	s02	5	f	1766	scream	LOW	0.613	71.6	3370	5.186
s02_p05	s02	5	f	1766	grunt	MAXIMUM	0.28	74.74	1070	2.35
s02_p05	s02	5	f	1766	grunt	MEDIUM	0.237	76.67	650	2.392
s02_p05	s02	5	f	1766	grunt	LOW	0.333	72.25	1120	2.554
s02_p08	s02	6	f	2250	scream	MAXIMUM	0.493	85.7	6750	7.206
s02_p08	s02	6	f	2250	scream	MEDIUM	0.17	73.99	3700	0.829
s02_p08	s02	6	f	2250	scream	LOW	0.613	78.94	7260	-0.183
s02_p08	s02	6	f	2250	grunt	MAXIMUM	0.285	76.91	3510	5.699
s02_p08	s02	6	f	2250	grunt	MEDIUM	0.248	77.33	1070	1.54
s02_p08	s02	6	f	2250	grunt	LOW	0.306	78.21	600	3.404
s08_p02	s08	3	f	2660	scream	MAXIMUM	0.922	92.75	6000	4.604
s08_p02	s08	3	f	2660	scream	MEDIUM	0.882	100.17	5250	5.739
s08_p02	s08	3	f	2660	scream	LOW	0.696	74.5	5900	-0.346
s08_p02	s08	3	f	2660	grunt	MAXIMUM	0.213	73.15	2150	-0.285
s08_p02	s08	3	f	2660	grunt	MEDIUM	0.288	75.05	2060	1.216
s08_p02	s08	3	f	2660	grunt	LOW	0.2	68.63	1070	1.967
s08_p06	s08	2	f	2545	scream	MAXIMUM	0.765	87.28	7780	0.355
s08_p06	s08	2	f	2545	scream	MEDIUM	0.546	82.12	6180	4.415
s08_p06	s08	2	f	2545	scream	LOW	0.272	68.01	5670	1.171
s08_p06	s08	2	f	2545	grunt	MAXIMUM	0.285	76.92	2390	0.934
s08_p06	s08	2	f	2545	grunt	MEDIUM	0.272	73.75	1210	-1.26
s08_p06	s08	2	f	2545	grunt	LOW	0.341	72.48	650	1.155
s13_p01	s13	4	m	2378	scream	MAXIMUM	0.736	101.46	7820	4.757
s13_p01	s13	4	m	2378	scream	MEDIUM	0.525	93.94	7500	1.754
s13_p01	s13	4	m	2378	scream	LOW	0.84	79.23	4870	0.977
s13_p01	s13	4	m	2378	grunt	MAXIMUM	0.293	87.59	980	2.026
s13_p01	s13	4	m	2378	grunt	MEDIUM	0.258	87.8	1680	0.36
s13_p01	s13	4	m	2378	grunt	LOW	0.426	86.09	560	4.163
s13_p03	s13	5	m	2780	scream	MAXIMUM	0.757	103.6	5010	7.324
s13_p03	s13	5	m	2780	scream	MEDIUM	0.674	102.51	4960	6.621
s13_p03	s13	5	m	2780	scream	LOW	0.901	96.28	3930	6.789
s13_p03	s13	5	m	2780	grunt	MAXIMUM	0.256	85.98	650	1.547
s13_p03	s13	5	m	2780	grunt	MEDIUM	0.24	85.85	930	-0.672
s13_p03	s13	5	m	2780	grunt	LOW	0.421	89.37	600	5.094
s13_p12	s13	8	f	2080	scream	MAXIMUM	0.341	110	5950	1.762
s13_p12	s13	8	f	2080	scream	MEDIUM	0.602	115.97	5570	4.518
s13_p12	s13	8	f	2080	scream	LOW	0.618	97.27	5620	-0.243
s13_p12	s13	8	f	2080	grunt	MAXIMUM	0.24	90.98	1920	-0.177
s13_p12	s13	8	f	2080	grunt	MEDIUM	0.274	90.67	2010	1.77
s13_p12	s13	8	f	2080	grunt	LOW	0.424	87.73	790	4.993
s19_p04	s19	2	m	1670	scream	MAXIMUM	0.47	109.33	4950	2.443
s19_p04	s19	2	m	1670	scream	MEDIUM	0.687	99.69	6110	1.941
s19_p04	s19	2	m	1670	scream	LOW	0.876	102.25	4430	1.292
s19_p04	s19	2	m	1670	grunt	MAXIMUM	0.124	92.96	2710	-0.561
s19_p04	s19	2	m	1670	grunt	MEDIUM	0.345	92.63	1760	0.013
s19_p04	s19	2	m	1670	grunt	LOW	0.278	92.82	640	3.492
s36_p07	s36	5	f	1716	scream	MAXIMUM	0.562	77.54	3510	5.445
s36_p07	s36	5	f	1716	scream	MEDIUM	0.656	92.08	3790	4.855
s36_p07	s36	5	f	1716	scream	LOW	0.725	76.24	3420	2.708
s36_p07	s36	5	f	1716	grunt	MAXIMUM	0.25	84.63	840	0.591
s36_p07	s36	5	f	1716	grunt	MEDIUM	0.256	83.5	1680	-0.8
s36_p07	s36	5	f	1716	grunt	LOW	0.264	78.99	560	3.028
s36_p09	s36	8	m	1877	scream	MAXIMUM	0.842	108.72	4780	5.767
s36_p09	s36	8	m	1877	scream	MEDIUM	1.325	105.15	4350	3.768
s36_p09	s36	8	m	1877	scream	LOW	0.098	77.28	2390	3.041
s36_p09	s36	8	m	1877	grunt	MAXIMUM	0.314	81.01	600	0.546
s36_p09	s36	8	m	1877	grunt	MEDIUM	0.293	81.85	600	0.661
s36_p09	s36	8	m	1877	grunt	LOW	0.477	80.04	560	5.924
s36_p10	s36	7	m	1606	scream	MAXIMUM	1.114	104.35	5430	4.022
s36_p10	s36	7	m	1606	scream	MEDIUM	0.845	99.15	5430	3.246
s36_p10	s36	7	m	1606	scream	LOW	0.552	82.13	6040	2.691
s36_p10	s36	7	m	1606	grunt	MAXIMUM	0.376	88.1	840	7.292
s36_p10	s36	7	m	1606	grunt	MEDIUM	0.418	86.03	1730	6.146
s36_p10	s36	7	m	1606	grunt	LOW	0.138	78.74	600	3.966
s39_p02	s39	8	m	2180	scream	MAXIMUM	0.661	97.08	7070	7.845
s39_p02	s39	8	m	2180	scream	MEDIUM	0.669	91.61	4450	10.09
s39_p02	s39	8	m	2180	scream	LOW	0.736	81.19	6180	14.393
s39_p02	s39	8	m	2180	grunt	MAXIMUM	0.32	69.97	700	5.39
s39_p02	s39	8	m	2180	grunt	MEDIUM	0.418	70.21	510	2.026
s39_p02	s39	8	m	2180	grunt	LOW	0.621	59.47	560	2.425
s39_p05	s39	6	f	1466	scream	MAXIMUM	0.669	99.5	5150	5.715
s39_p05	s39	6	f	1466	scream	MEDIUM	0.717	96.41	5200	4.122
s39_p05	s39	6	f	1466	scream	LOW	0.554	79.02	4820	1.82
s39_p05	s39	6	f	1466	grunt	MAXIMUM	0.269	77.92	2900	1.336
s39_p05	s39	6	f	1466	grunt	MEDIUM	0.354	77.53	2810	1.501
s39_p05	s39	6	f	1466	grunt	LOW	0.384	67.5	560	5.537
s39_p10	s39	1	m	1715	scream	MAXIMUM	0.709	100.4	6460	4.757
s39_p10	s39	1	m	1715	scream	MEDIUM	0.653	73.02	6040	3.337
s39_p10	s39	1	m	1715	scream	LOW	1.018	70.62	5670	1.43
s39_p10	s39	1	m	1715	grunt	MAXIMUM	0.274	71.58	1260	0.659
s39_p10	s39	1	m	1715	grunt	MEDIUM	0.285	69.03	790	1.274
s39_p10	s39	1	m	1715	grunt	LOW	0.368	67.28	560	4.26
s41_p02	s41	7	m	1564	scream	MAXIMUM	0.749	86.64	6700	4.516
s41_p02	s41	7	m	1564	scream	MEDIUM	0.136	94.24	4030	0.676
s41_p02	s41	7	m	1564	scream	LOW	1.272	73.58	5950	2.888
s41_p02	s41	7	m	1564	grunt	MAXIMUM	0.194	79.18	1400	0.614
s41_p02	s41	7	m	1564	grunt	MEDIUM	0.104	74.31	2430	0.269
s41_p02	s41	7	m	1564	grunt	LOW	0.258	78.59	600	6.609
s41_p05	s41	2	m	1900	scream	MAXIMUM	0.952	102.39	8150	0.81
s41_p05	s41	2	m	1900	scream	MEDIUM	0.602	74.93	7400	3.637
s41_p05	s41	2	m	1900	scream	LOW	0.493	82.55	7730	2.887
s41_p05	s41	2	m	1900	grunt	MAXIMUM	0.221	76.51	790	1.142
s41_p05	s41	2	m	1900	grunt	MEDIUM	0.28	75.69	600	2.474
s41_p05	s41	2	m	1900	grunt	LOW	0.429	75.82	560	7.935
s41_p06	s41	5	f	1075	scream	MAXIMUM	0.832	99.95	8290	1.917
s41_p06	s41	5	f	1075	scream	MEDIUM	0.976	94.71	7590	0.633
s41_p06	s41	5	f	1075	scream	LOW	1.018	78.6	6600	0.059
s41_p06	s41	5	f	1075	grunt	MAXIMUM	0.469	79.82	750	0.99
s41_p06	s41	5	f	1075	grunt	MEDIUM	0.405	80.85	600	4.448
s41_p06	s41	5	f	1075	grunt	LOW	0.365	73.9	750	2.269
s47_p13	s47	7	f	1938	scream	MAXIMUM	0.445	79.32	2530	4.682
s47_p13	s47	7	f	1938	scream	MEDIUM	0.277	78.88	3700	4.494
s47_p13	s47	7	f	1938	scream	LOW	0.114	75.1	3320	4.837
s47_p13	s47	7	f	1938	grunt	MAXIMUM	0.448	76.61	1070	0.065
s47_p13	s47	7	f	1938	grunt	MEDIUM	1.354	73.44	1030	1.011
s47_p13	s47	7	f	1938	grunt	LOW	0.098	66.55	460	10.934
s48_p02	s48	7	f	1510	scream	MAXIMUM	1.725	96.17	6980	4.683
s48_p02	s48	7	f	1510	scream	MEDIUM	1.752	97.66	8150	3.164
s48_p02	s48	7	f	1510	scream	LOW	1.266	77.6	6280	4.257
s48_p02	s48	7	f	1510	grunt	MAXIMUM	0.341	84.14	700	2.215
s48_p02	s48	7	f	1510	grunt	MEDIUM	0.344	86.96	700	1.598
s48_p02	s48	7	f	1510	grunt	LOW	0.448	87.6	650	2.496
s48_p08	s48	5	f	2400	scream	MAXIMUM	1.224	88.03	8430	2.268
s48_p08	s48	5	f	2400	scream	MEDIUM	1.301	89.25	8710	4.256
s48_p08	s48	5	f	2400	scream	LOW	0.901	87.92	5010	4.376
s48_p08	s48	5	f	2400	grunt	MAXIMUM	0.25	84.51	1120	4.197
s48_p08	s48	5	f	2400	grunt	MEDIUM	0.272	86.3	650	3.563
s48_p08	s48	5	f	2400	grunt	LOW	0.344	86.12	600	2.746
s48_p09	s48	8	m	1527	scream	MAXIMUM	0.472	86.3	5710	3.886
s48_p09	s48	8	m	1527	scream	MEDIUM	0.349	104.31	3140	2.915
s48_p09	s48	8	m	1527	scream	LOW	0.312	96.62	2480	3.668
s48_p09	s48	8	m	1527	grunt	MAXIMUM	0.2	81.11	1590	2.438
s48_p09	s48	8	m	1527	grunt	MEDIUM	0.184	85.75	1590	-0.473
s48_p09	s48	8	m	1527	grunt	LOW	0.234	84.65	1350	1.427
s55_p03	s55	8	m	1670	scream	MAXIMUM	1.573	97.72	6180	3.885
s55_p03	s55	8	m	1670	scream	MEDIUM	1.354	83.81	4820	2.341
s55_p03	s55	8	m	1670	scream	LOW	0.717	87.26	3460	2.657
s55_p03	s55	8	m	1670	grunt	MAXIMUM	0.418	88.98	1170	-0.572
s55_p03	s55	8	m	1670	grunt	MEDIUM	0.232	85.72	1920	-1.145
s55_p03	s55	8	m	1670	grunt	LOW	1.426	79.68	1120	1.619
s80_p04	s80	3	m	1740	scream	MAXIMUM	0.992	82.87	6890	3.372
s80_p04	s80	3	m	1740	scream	MEDIUM	1.144	101.71	6560	5.493
s80_p04	s80	3	m	1740	scream	LOW	0.893	75.74	6040	-1.274
s80_p04	s80	3	m	1740	grunt	MAXIMUM	0.288	80.74	980	1.006
s80_p04	s80	3	m	1740	grunt	MEDIUM	0.256	86.36	700	6.116
s80_p04	s80	3	m	1740	grunt	LOW	0.2	74.47	510	7.785
s80_p06	s80	7	f	1950	scream	MAXIMUM	0.472	85.08	6890	6.63
s80_p06	s80	7	f	1950	scream	MEDIUM	0.552	91.61	5060	4.578
s80_p06	s80	7	f	1950	scream	LOW	0.746	91.06	4920	1.216
s80_p06	s80	7	f	1950	grunt	MAXIMUM	0.189	81.41	650	3.602
s80_p06	s80	7	f	1950	grunt	MEDIUM	0.264	81.49	1030	1.181
s80_p06	s80	7	f	1950	grunt	LOW	0.293	80.31	560	3.81
s80_p09	s80	8	f	2060	scream	MAXIMUM	0.733	102.26	6890	4.3
s80_p09	s80	8	f	2060	scream	MEDIUM	0.429	91.47	5480	3.417
s80_p09	s80	8	f	2060	scream	LOW	0.933	79.76	5950	2.666
s80_p09	s80	8	f	2060	grunt	MAXIMUM	0.256	85.97	1680	0.891
s80_p09	s80	8	f	2060	grunt	MEDIUM	0.37	84.18	650	1.514
s80_p09	s80	8	f	2060	grunt	LOW	0.506	79.65	600	3.706
s99_p01	s99	8	m	1120	scream	MAXIMUM	0.669	87.92	4310	3.638
s99_p01	s99	8	m	1120	scream	MEDIUM	0.173	90.14	4820	0.245
s99_p01	s99	8	m	1120	scream	LOW	0.12	79.72	4960	6.294
s99_p01	s99	8	m	1120	grunt	MAXIMUM	0.232	83.19	2060	-0.38
s99_p01	s99	8	m	1120	grunt	MEDIUM	0.373	80.23	840	2.641
s99_p01	s99	8	m	1120	grunt	LOW	0.285	78.29	700	4.296
s99_p02	s99	4	m	1570	scream	MAXIMUM	0.488	82.49	5850	4.553
s99_p02	s99	4	m	1570	scream	MEDIUM	0.173	73.42	3890	5.919
s99_p02	s99	4	m	1570	scream	LOW	0.106	73.25	2390	-0.306
s99_p02	s99	4	m	1570	grunt	MAXIMUM	0.301	80.22	2480	2.937
s99_p02	s99	4	m	1570	grunt	MEDIUM	0.205	75.95	980	0.54
s99_p02	s99	4	m	1570	grunt	LOW	0.192	73.16	600	4.531
s99_p05	s99	2	f	1734	scream	MAXIMUM	1.114	91.33	4920	0.297
s99_p05	s99	2	f	1734	scream	MEDIUM	0.6	93.72	4640	2.133
s99_p05	s99	2	f	1734	scream	LOW	1.157	94.21	3930	1.987
s99_p05	s99	2	f	1734	grunt	MAXIMUM	0.285	86.45	750	2.926
s99_p05	s99	2	f	1734	grunt	MEDIUM	0.381	80.8	3930	2.285
s99_p05	s99	2	f	1734	grunt	LOW	0.421	84.18	2390	2.642
s99_p07	s99	1	f	1225	scream	MAXIMUM	0.648	101.54	5060	4.211
s99_p07	s99	1	f	1225	scream	MEDIUM	0.845	104.14	4590	6.384
s99_p07	s99	1	f	1225	scream	LOW	0.376	88.24	4210	2.937
s99_p07	s99	1	f	1225	grunt	MAXIMUM	0.293	82.91	1030	0.246
s99_p07	s99	1	f	1225	grunt	MEDIUM	0.266	81.68	2900	1.127
s99_p07	s99	1	f	1225	grunt	LOW	0.344	80.61	930	2.01
